# Supplementary material for: Effect of chronic stress on running wheel activity in mice
Source: PLoS One. 2017 Sep 19;12(9):e0184829. doi: 10.1371/journal.pone.0184829 (PMC5604985; doi:10.1371/journal.pone.0184829)
Supplement: S1 File — (XLSX) [file pone.0184829.s001.xlsx]

## Sheet: Sheet1
																Week Day																												weekend
		Body Mass (g)														Time (min)									Distance									Work										Time (min)
		Pre	Week 1	Week 2	Week 3	Week 4	Week 5	Week 6	Week 7	Week 8		Bladder Mass (mg)	Glucose	Cortisol (pg/ml)		Pre	Week 1	Week 2	Week 3	Week 4	Week 5	Week 6	Week 7	Week 8	Pre	Week 1	Week 2	Week 3	Week 4	Week 5	Week 6	Week 7	Week 8	Pre	Week 1	Week 2	Week 3	Week 4	Week 5	Week 6	Week 7	Week 8		Pre	Week 1	Week 2	Week 3	Week 4	Week 5
1	No Stress	21.5	25.9	25.9	26.5	26.3	27.4	27.6	27.3	27.7		22.2	431	336.5		260	211	249	277.5	306	303	342	352	0	5.24	4	4.9	5.4	5.9	5.7	6.6	6.6	0	32	20	31.7	40.05	48.4	46.5	62.5	64.3	0		280	217	317	291	291	371
2	No Stress	21.5	26.1	26.1	26.1	27.1	27.5	27.8	28	28.8		38.6	170	303.4		250	130	222	251.5	281	83	281	290	412	4.73	2.6	4.1	4.95	5.8	1.8	5.6	6.4	7.3	28	8.2	24.1	34.05	44	4.1	44	52.4	86.1		135	219	309	83	83	.
3	No Stress	20.7	26.6	26.7	26.1	26.5	26.8	27.1	27.3	27.7		52.2	211	217		275	161	186	159.5	133	125	44	58	315	5.79	3.7	3.4	2.75	2.1	2	0.6	0.9	7.4	36	14	16.5	12	7.5	6.6	0.8	1.4	64.9		292	193	194	110	110	54
4	No Stress	22.8	26.5	26.4	26	26.4	26.5	26.5	26.9	27.4		26.4	200	366.7		692	311	355	342.5	330	387	232	120	49	8.28	6.3	7.2	6.7	6.2	7.2	4.4	2.2	0.7	125	45.7	67.2	60.6	54	73.2	27.2	6.9	1		359	325	455	493	493	286
5	No Stress	20	24.6	25	25.3	25.6	25.4	25.7	25.6	26.4		30.8	109	164.4		229	252	213	112.5	.	.	.	.	70	7.26	7.5	5.1	2.7	0.3	0.1	0.1	0.3	1.1	38	43.5	27.4	13.75	0.1	0	0	0.1	2.1		152	266	98	2	2	3
6	No Stress	21.1	24.9	24.6	25	24.9	25.7	27	27.4	28.2		30.4	134	255.8		420	320	302	314	326	76	112	58	7	9.75	7	7.1	7.5	7.9	1.7	2.7	1.4	0.2	90	50.8	53.2	59.15	65.1	3.4	8.3	2.2	0		424	324	327	62	62	101
7	No Stress	21	24.2	24.6	23.8	24.3	23.3	22.7	22.8	23.7		37.2	132	124		253	296	246	153.5	61	27	55	214	64	4.92	6.1	4.9	2.9	0.9	0.4	1	4	1.5	27	40.2	29.2	15.25	1.3	0.2	1.2	19.4	2.3		287	320	368	16	16	9
8	No Stress	19.7	23.7	23.4	24.2	24.9	24.8	25.6	25.8	26.1		24.2	134	113		.	.	.	.	.	.	.	.	.	.	.	.	.	.	.	.	.	.	.	.	.	.	.	.	.	.	.		.	.	.	.	.	.
9	No Stress	20.3	23.8	23.9	24.5	25	25.9	26.5	26.2	27.4		26.8	119	342.6		423	306	350	344.5	339	280	245	278	309	10.1	7.6	8.2	7.85	7.5	6	5.9	5.8	6.7	94	51.8	69.5	66.85	64.2	43.4	38.2	41.8	56.5		382	357	254	242	242	72
10	No Stress	20.9	25.2	25.3	25.7	26.5	25.1	26.2	26.4	.		27.2	94	271.2		291	232	79	67	55	263	217	132	269	5.85	5.9	1.6	1.2	0.8	4.7	5.1	2.3	4.5	41	33.7	3.2	2.15	1.1	31.5	29.2	8	.		282	299	229	189	189	186
11	Stress	22.3	25.4	25.4	26.1	26.9	27	27.2	25.4	26.7		40.6	156	252.9		315	121	43	35	59	27	130	.	244	12.46	2.4	1.2	0.9	1.7	0.7	0.3	1	7.1	91	6.9	1.3	0.9	2.7	0.5	0.1	1	46		387	65	45	35	35	19
12	Stress	21.3	25.6	24.7	26.1	26	26.4	27.5	27.6	28.2		28.1	114	266.7		108	119	97	106	97	96	83	144	160	1.8	2.1	1.6	1.7	1.6	1.5	1.4	2.5	2.9	5	5.9	3.9	4.6	4.1	4	3.3	10.1	13.1		106	152	107	122	122	105
13	Stress	21.9	25	25	25.3	26.3	26.9	27.3	27.5	28.3		39.8	66	298.4		260	204	55	41	39	53	43	96	137	4.6	1.5	0.9	0.6	0.6	0.8	0.7	1.7	2.4	29	7.5	1.2	0.6	0.6	1.2	0.8	4.4	9.1		261	146	73	30	30	108
14	Stress	22.7	27.7	27.5	28	28.6	29.7	29.6	30.7	30.8		41.2	98	369.7		252	161	168	114	176	229	181	165	152	5.45	3.1	3.1	2	3.3	4.2	3.6	3.5	3.1	35	12.7	14.7	6.5	16.7	29	19.7	17.4	14.6		262	217	175	338	338	347
15	Stress	22.4	26.6	26.6	27.3	27.3	28.2	27.5	28.4	28.1		27.3	204	378.5		444	314	334	248	261	261	228	282	144	9.74	7.9	9	6.3	6.3	5.4	5	6.5	2.9	105	61.1	79.8	41.9	45	39.9	31.7	51.8	11.7		426	425	304	324	324	335
16	Stress	20.5	24.6	24.7	25.4	26.7	27.3	27.7	27.7	28.2		46.9	129	276.2		204	211	230	261	256	269	187	150	141	4.33	4.5	4.8	5.5	5.7	6.1	3.8	3.1	2.9	21	22.2	28	37.3	39.1	45.2	19.6	13.3	11.7		176	299	319	378	378	335
17	Stress	21.8	25.5	25.6	26	26.7	27	27.6	27.8	28.7		29.9	130	356.7		250	152	230	195	208	203	158	180	112	4.44	2.8	4.6	3.8	4.2	3.8	2.9	3.7	2.2	27	10.2	27.6	19	23.2	20.7	12.4	18.9	7.1		238	296	292	300	300	220
18	Stress	22.4	24.2	25.2	25.8	27.6	27.6	27.4	28.2	28.3		54.6	131	264.7		260	345	288	288	331	299	199	240	165	5.78	8.6	6.5	6.2	7.7	6.7	4.3	5.3	3.5	37	71.8	47.3	46.7	69.4	55.3	24	36.4	16.5		309	552	326	312	312	340
19	Stress	22.9	24	25.2	26	27.5	27.6	28.3	28.7	29		36.9	142	323.6		238	213	293	260	161	198	176	148	.	4.56	4.3	6.2	5.5	3.1	3.9	3.3	2.9	1.4	27	22.9	46	37	13.9	21.8	16.8	12.3	3.4		188	563	293	221	221	239
20	Stress	18.7	26.6	26.6	28.4	29.2	29.8	29.8	30	29.7		70.3	97	259.7		413	193	189	181	216	199	245	133	144	9	3.8	3.5	3.3	4.3	3.8	5.1	2.7	2.9	87	17.1	18.1	17	26.9	22.3	37.3	10.6	12.4		695	296	251	292	292	265
Group Average	No Stress	20.95	25.15	25.19	25.32	25.75	25.84	26.27	26.37	27.0444		31.6	173.4	249.46		343.667	246.556	244.667	224.722	228.875	193	191	187.75	166.111	6.88	5.63333	5.16667	4.66111	4.15556	3.28889	3.55556	3.32222	3.26667	56.7778	34.2111	35.7778	33.7611	31.7444	23.2111	23.4889	21.8333	26.6125		288.111	280	283.444	165.333	165.333	135.25
Group Average	Stress	21.69	25.52	25.65	26.44	27.28	27.75	27.99	28.2	28.6		41.56	126.7	304.71		274.4	203.3	192.7	172.9	180.4	183.4	163	170.889	155.444	6.216	4.1	4.14	3.58	3.85	3.69	3.04	3.29	3.13	46.4	23.83	26.79	21.15	24.16	23.99	16.57	17.62	14.56		304.8	301.1	218.5	235.2	235.2	231.3
[truncated: 15 more columns]
